# Supplementary material for: Low-Dose Ionizing Radiation and Male Reproductive Immunity: Elucidating Subtle Modulations and Long-Term Health Implications
Source: Int J Mol Sci. 2025 Mar 4;26(5):2269. doi: 10.3390/ijms26052269 (PMC11900348; doi:10.3390/ijms26052269)
Supplement: Supplementary file 1 [file ijms-26-02269-s001.zip]

Archive with 1 entries (1 files):
- ijms-3375199-supplementary.xlsx
