# Supplementary material for: Low-Dose Ionizing Radiation and Male Reproductive Immunity: Elucidating Subtle Modulations and Long-Term Health Implications
Source: Int J Mol Sci. 2025 Mar 4;26(5):2269. doi: 10.3390/ijms26052269 (PMC11900348; doi:10.3390/ijms26052269)
Supplement: Supplementary file 1 [file ijms-26-02269-s001.zip › ijms-3375199-supplementary.xlsx]

## Sheet: STable1
Supplementary Table S1 Effects of Low-Dose Ionizing Radiation on Male Reproductive Health
Subjects	Type of Radiation	Radiation Dose	Radiation Duration	Time of Measurement	Findings	References
mice	x ray	100 mGy	1min	Immediately post-radiation	LDIR alters DNA damage-associated gene clusters by regulating MYC and ATRX Reproductive disorders are sex-specific, linked to distinct gene networks and pathways Epigenetic regulation changes include protein localization to telomeres, telomerase RNA localization to Cajal bodies, and heterochromatin assembly Key genes affected in DNA damage response: MYC, CYR61	[6]	Leung, C.T
mice	x ray	100 mGy(2 Gy/min)	50×100 mGy	5 weeks and 10 weeks post-radiation	decrease in germinal cells contraction of seminiferous tubules Decrease in epithelial height of seminiferous tubules mature spermatozoa were completely absent	[13]	Grewenig, A.
mice	γ ray	3.49 mGy/h	21d	9 days post-radiation	Significant decrease in testicular weight The epithelial height of the seminiferous tubules was significantly decreased diameter of the seminiferous tubules was significantly decreased Sperm motility and sperm count in the epididymis were significantly decreased	[14]	Gong, E.J
mice	x ray	75 mGy(12.5 mGy/min)	8min	18 hours post-radiation	Apoptosis of spermatogonia and spermatocytes was significantly increased	[15]
mice	γ ray	50 mGy(100 mGy/min)	30s	1 hour, 2 hours, and 24 hours post-radiation	Undifferentiated spermatogonia underwent DNA damage, and caspase-3 protein was expressed in undifferentiated spermatogonia	[20]
human lymphoma cell	γ ray	3.5 Gy/min	single radiation	0.5 to 72 hours post-radiation	ATM, CHK2, p53 and H2AX can serve as predictive markers for LDIR	[24]
nuclear power plant workers	nuclear radiation	Recent 1.5-years 7.97 mGy	20year	Immediately post-radiation	Methylation levels of long interspersed nuclear element-1 (LINE-1) increased	[27]
mice	γ ray	0.1 mGy/min	Lasting 7–35 days	Immediately post-radiation and 100 days post-radiation	Testicular methylation dysregulation Izumo1 gene expression decreased but later recovered	[29]
HMy2.CIR cells	γ ray	32 mGy per session(780 mGy/min)	Three radiation exposures per week for 1 to 4 weeks	Immediately post-radiation	B lymphoblastic HMy2.CIR global DNA hypermethylation	[30]
Daphnia magna	x ray	6.5 μGy/h	F0 Generations：Exposed continuously from egg (<24h) to release of 5th brood neonates. F1 Generations: Exposed as embryos (in the irradiated F0). F2 Generations: Exposed as germ cells (in the irradiated F1). F3 Generations: No exposure (first completely unexposed generation).	F0 Generations: Daphnids were collected upon the release of the 5th brood and immediately flash frozen. F2 and F3 Generations: Daphnids were collected upon the release of the 4th brood and immediately flash frozen.	two hypermethylated DMCs shared by F0, F2, and F3	[31]
Drosophila melanogaster	γ ray	50.4 mGy(0.42 mGy/h) 110.8 mGy	From the egg stage to the third instar larval stage (96 hours) Parents developed for one generation (11 days) under radiation conditions	F1 generation third-instar larvae	The frequency of DSBs in F1 Canton-S offspring was significantly higher	[32]

## Sheet: STable2
Supplementary Table S2 Effects of Low-Dose Ionizing Radiation on the Testicular Immune Microenvironment
	Subjects	Type of Radiation	Radiation Dose	Radiation Duration	Time of Measurement	Findings	References
NK cell	human peripheral blood mono-nuclear cells (PBMC)	x ray	75 mGy(12.5 mGy/min)	——	24 hours post-radiation	Enhanced in vitro expansion of NK cells Increased cytotoxic activity of NK cells Increased IFN-γ and IFN-α secretion by NK cells P38 inhibitor reduced NK cell cytotoxicity, cytokine levels, FasL, and perforin expression Increased secretion of IL-12, TNF-α by macrophages and IL-2, IFN-γ by splenocytes Low-dose radiation-induced IFN-γ production dynamics were similar to the kinetics of enhanced NK …	[33]
	mice	x ray	100 mGy(2.2 Gy/h)	2week	1-10 days post-radiation	Increased secretion of IL-12, TNF-α by macrophages and IL-2, IFN-γ by splenocytes Low-dose radiation-induced IFN-γ production dynamics were similar to the kinetics of enhanced NK cell cytotoxicity	[39]
Macrophages	mice	x ray	0.4 Gy/min	——	24 hours post-radiation	HIF-1 degradation	[40]
	mice	x ray	0.4 Gy/min	——	4 weeks post-radiation	Significant upregulation of iNOS expression and increased NO secretion in macrophages Decreased expression of M2-associated proteins Ym-1, Fizz-1, and Arginase-1	[41]
DCs	mice	γ ray	10-100 mGy(0.0345 Gy/min)	——	4 hours post-radiation	Decreased IL-4 and IFN-γ expression Dendritic cell apoptosis percentage reduced by 25-50% compared to the control group	[35]
	mice	x ray	100 mGy	——	1 day post-radiation	Increased expression of IL-1α and IL-1β 0.1 Gy had no effect on DC phenotype, while 0.25 Gy induced CD80 expression	[68]
	mice	γ ray	50 mGy(1.0 Gy/min)	——	8 hours post-radiation	Dendritic cells increased IL-2, IL-12, and IFN-γ production, enhancing T cell stimulation activity	[43]
	mice	γ ray	10 mGy(0.179 mGy/h)	2-3d	21 days post-radiation	Increased NF-kB and p38/MAPK in CD4+ T cells, with increased IL-4 and decreased TGF-β1	[37]
T Cells	mice	Proton radiation	10 mGy(0.1 cGy/h)	——	21 days post-radiation	CD4+ T cell counts and CD4:CD8 ratio were low in the spleen	[71]
	mice	x ray	75 mGy(0.0125 Gy/min)	——	24 days post-radiation	Upregulated CD28 expression on splenic and thymic lymphocytes	[73]
Cytokine	uranium miners	Uranium mine radiation	20 mGy	≥5 years	——	slight upregulation of IL-6, IL-10, IFN-γ, and TNF-α levels	[79]
	mice	γ ray	200 mGy(4.2 mGy/h)	48h	——	Low-dose IL-2 stimulation of NK cells before irradiation significantly enhances cytotoxic function	[80]
	mice	x ray	200 mGy(4.4 Gy/min)	——	——	Increased IL-12 production by DCs IL-12 production promoted via activation of the ATM/NF-κB pathway	[81]
	mice	γ ray	100 mGy(1 Gy/min)	——	——	Low-dose radiation as a priming dose before high-dose radiation significantly reduces the increase in IL-2 levels MAPK/ERK and SAPK/JNK signaling pathways play key roles in activating T lymphocytes and promoting IL-2 production	[82]
	mice	x ray	100 mGy	single radiation	24 hours post-radiation	Reduced transmigration of activated macrophages Decreased IL-1β secretion by macrophages	[90]
	mice	γ ray	50 mGy(10.35 mGy/min)	single radiation	1 day post-radiation	Secretion of IL-1β by M0 and M2 macrophages is reduced	[91]
	mice	x ray	75 mGy	single LDIR treatment	120 hours post-radiation	Alleviates the increase in IL-1β levels induced by high glucose (HG)	[92]
